# Supplementary material for: Protein-RNA interface residue prediction using machine learning: an assessment of the state of the art
Source: BMC Bioinformatics. 2012 May 10;13:89. doi: 10.1186/1471-2105-13-89 (PMC3490755; doi:10.1186/1471-2105-13-89)
Supplement: Additional file 1 — Table S1. Supplementary Table S1, which is too large to include in the text. Similarities and Differences of Methods Implemented in this Study with other Methods in the Field. [file 1471-2105-13-89-S1.XLS]

## Sheet: Sheet1
Similarities and Differences of Methods Implemented in this Study with other Methods in the Field
Method	Interface Residue Definition (Å)	Dataset	Structure Resolution (Å)	Sequence Similarity (%)	Window Size (Smoothing Window Size)	E-value for PSSM; Normalization	Classifier	SVM Kernel	Parameter Tuning	Cross-validation
(A) IDSeq	5	RB106, RB144, RB198	≥ 3.5	≤ 30	25		NB SVM	P R	No	S 5
(i) RNABindR	5	RB109	≥ 3.5	≤ 30	25		NB		Yes	S LOO
(B) PSSMSeq	5	RB106, RB144, RB198	≥ 3.5	≤ 30	25	10-3; Logistic	NB SVM	P R	No	S 5
(i) Jeong & Miyano 2006	6	RB87	≥ 3.0	≤ 70	15	10-4;	NN			W 10
(ii) PPRINT	6	RB86	≥ 3.0	≤ 70	Not stated	10-3;	SVM	Not stated	Not stated	W 5
(iii) RISP	3.5	RB147, RB71	≥ 3.5	≤ 30	7	10-3;	SVM	R	Yes	W 5
(C) SmoPSSMSeq	5	RB106, RB144, RB198	≥ 3.5	≤ 30	25 (3)	10-3; Logistic	NB SVM	P R	No	S 5
(i) RNAProB	5	RB86; RB109; RB107	≥ 3.0; ≥ 3.5; ≥ 3.5	≤ 70; ≤ 30; ≤ 25	25 (7)	10-3; Linear	SVM	R	Yes	W 5
(D) IDStr	5	RB106, RB144, RB198	≥ 3.5	≤ 30	25		NB SVM	P R	No	S 5
(E) PSSMStr	5	RB106, RB144, RB198	≥ 3.5	≤ 30	25	10-3; Logistic	NB SVM	P R	No	S 5
(i) Chen et al. 2011	5	RB79	≥ 3.5	≤ 30	15	101;	SVM	R	Yes	W 5
(F) SmoPSSMStr	5	RB106, RB144, RB198	≥ 3.5	≤ 30	25 (3)	10-3; Logistic	NB SVM	P R	No	S 5
(G) PSSMSeq + PA	5	RB106, RB144, RB198	≥ 3.5	≤ 30	25	10-3; Logistic	NB SVM	P R	No	S 5
(i) PiRaNhA	3.9	RB81	≥ 3.0	≤ 70	25	10-3;	SVM	R	Yes	W 5
The methods numbered using upper case letters are those that we implemented in this study. The methods numbered using Roman numerals are those that are similar to the ones implemented in this study. E.g. (A) IDSeq is our method and (i) RNABindR is a similar method. Abbreviations used include: NB - Naive Bayes; SVM - Support Vector Machine; NN - Neural Network; P - Polynomial Kernel; R - Radial ba…
